# Supplementary material for: Can ChatGPT help patients understand radiopharmaceutical extravasations?
Source: Front Nucl Med. 2024 Nov 6;4:1469487. doi: 10.3389/fnume.2024.1469487 (PMC11576157; doi:10.3389/fnume.2024.1469487)
Supplement: Supplementary file 2 [file Table2.xlsx]

## Sheet: Ratings by Individual Evaluator
	Questions (General)				Appropriateness				Helpfulness				Inconsistency Between Responses		Validity of References
	ChatGPT Responses 1-3				Response 1	Response 2	Response 3	Median	Response 1	Response 2	Response 3	Median	Responses 1 vs 2 vs 3		Response 1	Response 2	Response 3
	What are radiopharmaceutical extravasations?			Evaluator 1	1	1	1		1	1	1		1		N/A	N/A	N/A
				Evaluator 2	2	1	2		2	1	2		2		1	1	1	1
				Evaluator 3	2	2	1		2	2	1		3		N/A	N/A	N/A
	Majority				2	1	1	1	2	1	1	1	2
	How frequently do extravasations occur during radiopharmaceutical administrations?			Evaluator 1	2	1	3		1	1	3		3		N/A	N/A	N/A
				Evaluator 2	2	2	2		3	1	1		3		1	1	1	1
				Evaluator 3	1	1	2		3	1	3		2		N/A	N/A	N/A
	Majority				2	1	2	2	3	1	3	3	3
	How should clinicians address a suspected radiopharmaceutical extravasation?			Evaluator 1	1	1	1		1	1	1		2		N/A	N/A	N/A
				Evaluator 2	1	1	1		1	1	1		2		1	1	1	1
				Evaluator 3	1	1	2		1	1	2		1		N/A	N/A	N/A
	Majority				1	1	1	1	1	1	1	1	2
	How important is it to mitigate a radiopharmaceutical extravasation quickly?			Evaluator 1	1	2	1		1	1	1		2		N/A	N/A	N/A
				Evaluator 2	1	1	1		1	1	1		2		1	1	1	1
				Evaluator 3	3	2	3		3	2	3		3		N/A	N/A	N/A
	Majority				1	2	1	1	1	1	1	1	2
	Who should receive a report of a radiopharmaceutical extravasation?			Evaluator 1	1	1	1		1	1	1		1		N/A	N/A	N/A
				Evaluator 2	1	1	1		1	2	1		3		N/A	N/A	N/A	N/A
				Evaluator 3	1	2	1		1	2	1		2		N/A	N/A	N/A
	Majority				1	1	1	1	1	2	1	1	2
	Can radiopharmaceutical extravasations be prevented or minimized?			Evaluator 1	2	2	2		1	1	1		1		N/A	N/A	N/A
				Evaluator 2	1	1	1		1	1	1		2		1	1	1	1
				Evaluator 3	1	2	1		1	2	1		2		N/A	N/A	N/A
	Majority				1	2	1	1	1	1	1	1	2
	Should a patient be concerned about a diagnostic radiopharmaceutical extravastion?			Evaluator 1	1	1	1		1	1	1		1		N/A	N/A	N/A
				Evaluator 2	2	2	1		2	2	1		2		1	1	1	1
				Evaluator 3	1	3	2		1	3	2		3		N/A	N/A	N/A
	Majority				1	2	1	1	1	2	1	1	2
	How does a radiopharmaceutical extravasation affect a patient?			Evaluator 1	1	1	1		1	1	1		1		N/A	N/A	N/A
				Evaluator 2	1	1	1		1	2	1		2		1	1	1	1
				Evaluator 3	1	2	2		1	2	1		1		N/A	N/A	N/A
	Majority				1	1	1	1	1	2	1	1	1
	Are radiopharmaceutical extravasations harmful?			Evaluator 1	2	3	2		2	3	2		2		N/A	N/A	N/A
				Evaluator 2	1	1	1		1	2	2		2		1	1	1	1
				Evaluator 3	2	2	2		2	3	3		3		N/A	N/A	N/A
	Majority				2	2	2	2	2	3	2	2	2
	Are there any long-term effects of radiopharmaceutical exstravasations?			Evaluator 1	2	1	1		1	1	1		1		N/A	N/A	N/A
				Evaluator 2	1	1	1		1	1	1		2		1	1	1	1
				Evaluator 3	1	2	2		1	2	2		2		N/A	N/A	N/A
	Majority				1	1	1	1	1	1	1	1	2
	Are there any systemic effects of radiopharmaceutical extravasations?			Evaluator 1	1	1	1		1	1	1		1		N/A	N/A	N/A
				Evaluator 2	1	2	1		1	2	2		2		1	1	1	1
				Evaluator 3	3	3	3		3	3	3		2		N/A	N/A	N/A
	Majority				1	2	1	1	1	2	2	2	2
	Should a patient be told when they have been extravasated with a radiopharmaceutical?			Evaluator 1	1	1	1		1	1	1		1		N/A	N/A	N/A
				Evaluator 2	1	1	1		1	1	1		2		N/A	N/A	N/A	N/A
				Evaluator 3	1	1	1		1	1	1		1		N/A	N/A	N/A
	Majority				1	1	1	1	1	1	1	1	1
	Can a radiopharmaceutical extravasation affect a patient's diagnostic image?			Evaluator 1	1	1	2		1	1	2		2		N/A	N/A	N/A
				Evaluator 2	2	1	1		1	1	1		3		1	1	1	1
				Evaluator 3	2	1	3		2	1	3		3		N/A	N/A	N/A
	Majority				2	1	2	2	1	1	2	1	3
	How does an extravasation affect a patient's therapeutical radiopharmaceutical procedure?			Evaluator 1	1	1	1		1	1	1		2		N/A	N/A	N/A
				Evaluator 2	2	1	1		1	1	1		2		N/A	N/A	N/A	N/A
				Evaluator 3	1	1	2		1	1	2		1		N/A	N/A	N/A
	Majority				1	1	1	1	1	1	1	1	2
	Could a radioppharmaceutical extravasation alter the qualitative and quantitative results of a nuclear medicine procedure in a way that causes the patient to receive inappropriate or less than optimal care?			Evaluator 1	2	2	2		1	2	2		2		N/A	N/A	N/A
				Evaluator 2	2	1	1		2	1	1		2		N/A	N/A	N/A	N/A
				Evaluator 3	2	2	2		2	2	2		2		N/A	N/A	N/A
	Majority				2	2	2	2	2	2	2	2	2

## Sheet: Transposed values
		Questions (General)	ChatGPT Responses 1-3
				Evaluator 1	Evaluator 2	Evaluator 3
	What are radiopharmaceutical extravasations?	Appropriateness	Response 1	1	2	2
			Response 2	1	1	2
			Response 3	1	2	1
		Helpfulness	Response 1	1	2	2
			Response 2	1	1	2
			Response 3	1	2	1
		Inconsistency Between Responses	Responses 1 vs 2 vs 3	1	2	3
	How frequently do extravasations occur during radiopharmaceutical administrations?	Appropriateness	Response 1	2	2	1
			Response 2	1	2	1
			Response 3	3	2	2
		Helpfulness	Response 1	1	3	3
			Response 2	1	1	1
			Response 3	3	1	3
		Inconsistency Between Responses	Responses 1 vs 2 vs 3	3	3	2
	How should clinicians address a suspected radiopharmaceutical extravasation?	Appropriateness	Response 1	1	1	1
			Response 2	1	1	1
			Response 3	1	1	2
		Helpfulness	Response 1	1	1	1
			Response 2	1	1	1
			Response 3	1	1	2
		Inconsistency Between Responses	Responses 1 vs 2 vs 3	2	2	1
	How important is it to mitigate a radiopharmaceutical extravasation quickly?	Appropriateness	Response 1	1	1	3
			Response 2	2	1	2
			Response 3	1	1	3
		Helpfulness	Response 1	1	1	3
			Response 2	1	1	2
			Response 3	1	1	3
		Inconsistency Between Responses	Responses 1 vs 2 vs 3	2	2	3
	Who should receive a report of a radiopharmaceutical extravasation?	Appropriateness	Response 1	1	1	1
			Response 2	1	1	2
			Response 3	1	1	1
		Helpfulness	Response 1	1	1	1
			Response 2	1	2	2
			Response 3	1	1	1
		Inconsistency Between Responses	Responses 1 vs 2 vs 3	1	3	2
	Can radiopharmaceutical extravasations be prevented or minimized?	Appropriateness	Response 1	2	1	1
			Response 2	2	1	2
			Response 3	2	1	1
		Helpfulness	Response 1	1	1	1
			Response 2	1	1	2
			Response 3	1	1	1
		Inconsistency Between Responses	Responses 1 vs 2 vs 3	1	2	2
	Should a patient be concerned about a diagnostic radiopharmaceutical extravastion?	Appropriateness	Response 1	1	2	1
			Response 2	1	2	3
			Response 3	1	1	2
		Helpfulness	Response 1	1	2	1
			Response 2	1	2	3
			Response 3	1	1	2
		Inconsistency Between Responses	Responses 1 vs 2 vs 3	1	2	3
	How does a radiopharmaceutical extravasation affect a patient?	Appropriateness	Response 1	1	1	1
			Response 2	1	1	2
			Response 3	1	1	2
		Helpfulness	Response 1	1	1	1
			Response 2	1	2	2
			Response 3	1	1	1
		Inconsistency Between Responses	Responses 1 vs 2 vs 3	1	2	1
	Are radiopharmaceutical extravasations harmful?	Appropriateness	Response 1	2	1	2
			Response 2	3	1	2
			Response 3	2	1	2
		Helpfulness	Response 1	2	1	2
			Response 2	3	2	3
			Response 3	2	2	3
		Inconsistency Between Responses	Responses 1 vs 2 vs 3	2	2	3
	Are there any long-term effects of radiopharmaceutical exstravasations?	Appropriateness	Response 1	2	1	1
			Response 2	1	1	2
			Response 3	1	1	2
		Helpfulness	Response 1	1	1	1
			Response 2	1	1	2
			Response 3	1	1	2
		Inconsistency Between Responses	Responses 1 vs 2 vs 3	1	2	2
	Are there any systemic effects of radiopharmaceutical extravasations?	Appropriateness	Response 1	1	1	3
			Response 2	1	2	3
			Response 3	1	1	3
		Helpfulness	Response 1	1	1	3
			Response 2	1	2	3
			Response 3	1	2	3
		Inconsistency Between Responses	Responses 1 vs 2 vs 3	1	2	2
	Should a patient be told when they have been extravasated with a radiopharmaceutical?	Appropriateness	Response 1	1	1	1
			Response 2	1	1	1
			Response 3	1	1	1
		Helpfulness	Response 1	1	1	1
			Response 2	1	1	1
			Response 3	1	1	1
		Inconsistency Between Responses	Responses 1 vs 2 vs 3	1	2	1
	Can a radiopharmaceutical extravasation affect a patient's diagnostic image?	Appropriateness	Response 1	1	2	2
			Response 2	1	1	1
			Response 3	2	1	3
		Helpfulness	Response 1	1	1	2
			Response 2	1	1	1
			Response 3	2	1	3
		Inconsistency Between Responses	Responses 1 vs 2 vs 3	2	3	3
	How does an extravasation affect a patient's therapeutical radiopharmaceutical procedure?	Appropriateness	Response 1	1	2	1
			Response 2	1	1	1
			Response 3	1	1	2
		Helpfulness	Response 1	1	1	1
			Response 2	1	1	1
			Response 3	1	1	2
		Inconsistency Between Responses	Responses 1 vs 2 vs 3	2	2	1
	Could a radioppharmaceutical extravasation alter the qualitative and quantitative results of a nuclear medicine procedure in a way that causes the patient to receive inappropriate or less than optimal care?	Appropriateness	Response 1	2	2	2
			Response 2	2	1	2
			Response 3	2	1	2
		Helpfulness	Response 1	1	2	2
			Response 2	2	1	2
			Response 3	2	1	2
		Inconsistency Between Responses	Responses 1 vs 2 vs 3	2	2	2

## Sheet: ICC Calculation
		Questions (General)	ChatGPT Responses 1-3
				Evaluator 1	Evaluator 2	Evaluator 3	Mean
	What are radiopharmaceutical extravasations?	Appropriateness	Response 1	1	1	1	1
			Response 2	1	1	1	1
			Response 3	1	1	1	1
		Helpfulness	Response 1	1	1	1	1
			Response 2	1	1	1	1
			Response 3	1	1	1	1
		Inconsistency Between Responses	Responses 1 vs 2 vs 3	1	1	0	0.666667
	How frequently do extravasations occur during radiopharmaceutical administrations?	Appropriateness	Response 1	1	1	1	1
			Response 2	1	1	1	1
			Response 3	0	1	1	0.666667
		Helpfulness	Response 1	1	0	0	0.333333
			Response 2	1	1	1	1
			Response 3	0	1	0	0.333333
		Inconsistency Between Responses	Responses 1 vs 2 vs 3	0	0	1	0.333333
	How should clinicians address a suspected radiopharmaceutical extravasation?	Appropriateness	Response 1	1	1	1	1
			Response 2	1	1	1	1
			Response 3	1	1	1	1
		Helpfulness	Response 1	1	1	1	1
			Response 2	1	1	1	1
			Response 3	1	1	1	1
		Inconsistency Between Responses	Responses 1 vs 2 vs 3	1	1	1	1
	How important is it to mitigate a radiopharmaceutical extravasation quickly?	Appropriateness	Response 1	1	1	0	0.666667
			Response 2	1	1	1	1
			Response 3	1	1	0	0.666667
		Helpfulness	Response 1	1	1	0	0.666667
			Response 2	1	1	1	1
			Response 3	1	1	0	0.666667
		Inconsistency Between Responses	Responses 1 vs 2 vs 3	1	1	0	0.666667
	Who should receive a report of a radiopharmaceutical extravasation?	Appropriateness	Response 1	1	1	1	1
			Response 2	1	1	1	1
			Response 3	1	1	1	1
		Helpfulness	Response 1	1	1	1	1
			Response 2	1	1	1	1
			Response 3	1	1	1	1
		Inconsistency Between Responses	Responses 1 vs 2 vs 3	1	0	1	0.666667
	Can radiopharmaceutical extravasations be prevented or minimized?	Appropriateness	Response 1	1	1	1	1
			Response 2	1	1	1	1
			Response 3	1	1	1	1
		Helpfulness	Response 1	1	1	1	1
			Response 2	1	1	1	1
			Response 3	1	1	1	1
		Inconsistency Between Responses	Responses 1 vs 2 vs 3	1	1	1	1
	Should a patient be concerned about a diagnostic radiopharmaceutical extravastion?	Appropriateness	Response 1	1	1	1	1
			Response 2	1	1	0	0.666667
			Response 3	1	1	1	1
		Helpfulness	Response 1	1	1	1	1
			Response 2	1	1	0	0.666667
			Response 3	1	1	1	1
		Inconsistency Between Responses	Responses 1 vs 2 vs 3	1	1	0	0.666667
	How does a radiopharmaceutical extravasation affect a patient?	Appropriateness	Response 1	1	1	1	1
			Response 2	1	1	1	1
			Response 3	1	1	1	1
		Helpfulness	Response 1	1	1	1	1
			Response 2	1	1	1	1
			Response 3	1	1	1	1
		Inconsistency Between Responses	Responses 1 vs 2 vs 3	1	1	1	1
	Are radiopharmaceutical extravasations harmful?	Appropriateness	Response 1	1	1	1	1
			Response 2	0	1	1	0.666667
			Response 3	1	1	1	1
		Helpfulness	Response 1	1	1	1	1
			Response 2	0	1	0	0.333333
			Response 3	1	1	0	0.666667
		Inconsistency Between Responses	Responses 1 vs 2 vs 3	1	1	0	0.666667
	Are there any long-term effects of radiopharmaceutical exstravasations?	Appropriateness	Response 1	1	1	1	1
			Response 2	1	1	1	1
			Response 3	1	1	1	1
		Helpfulness	Response 1	1	1	1	1
			Response 2	1	1	1	1
			Response 3	1	1	1	1
		Inconsistency Between Responses	Responses 1 vs 2 vs 3	1	1	1	1
	Are there any systemic effects of radiopharmaceutical extravasations?	Appropriateness	Response 1	1	1	0	0.666667
			Response 2	1	1	0	0.666667
			Response 3	1	1	0	0.666667
		Helpfulness	Response 1	1	1	0	0.666667
			Response 2	1	1	0	0.666667
			Response 3	1	1	0	0.666667
		Inconsistency Between Responses	Responses 1 vs 2 vs 3	1	1	1	1
	Should a patient be told when they have been extravasated with a radiopharmaceutical?	Appropriateness	Response 1	1	1	1	1
			Response 2	1	1	1	1
			Response 3	1	1	1	1
		Helpfulness	Response 1	1	1	1	1
			Response 2	1	1	1	1
			Response 3	1	1	1	1
		Inconsistency Between Responses	Responses 1 vs 2 vs 3	1	1	1	1
	Can a radiopharmaceutical extravasation affect a patient's diagnostic image?	Appropriateness	Response 1	1	1	1	1
			Response 2	1	1	1	1
			Response 3	1	1	0	0.666667
		Helpfulness	Response 1	1	1	1	1
			Response 2	1	1	1	1
			Response 3	1	1	0	0.666667
		Inconsistency Between Responses	Responses 1 vs 2 vs 3	1	0	0	0.333333
	How does an extravasation affect a patient's therapeutical radiopharmaceutical procedure?	Appropriateness	Response 1	1	1	1	1
			Response 2	1	1	1	1
			Response 3	1	1	1	1
		Helpfulness	Response 1	1	1	1	1
			Response 2	1	1	1	1
			Response 3	1	1	1	1
		Inconsistency Between Responses	Responses 1 vs 2 vs 3	1	1	1	1
	Could a radioppharmaceutical extravasation alter the qualitative and quantitative results of a nuclear medicine procedure in a way that causes the patient to receive inappropriate or less than optimal care?	Appropriateness	Response 1	1	1	1	1
			Response 2	1	1	1	1
			Response 3	1	1	1	1
		Helpfulness	Response 1	1	1	1	1
			Response 2	1	1	1	1
			Response 3	1	1	1	1
		Inconsistency Between Responses	Responses 1 vs 2 vs 3	1	1	1	1
			Mean for Each Reviewer	0.952381	0.961905	0.780952			number_of_cases	105
			Grand Mean	0.898413					number_of_reviewers	3
			SS_total	28.7492
			SS_between	2.17778
			SS_within	26.5714
			MS_between	1.08889
			MS_within	0.126531
			ICC	=(MS_between - MS_within) / (MS_between + (number_of_reviewers - 1) * MS_within)
				0.717134
	ICC(2,1) = (MSR - MSE) / [MSR + (k - 1) * MSE + (k/n) * (MSC - MSE)], Where: ICC(2,1) represents a two-way random effects model based on single measurements MSR is the Mean Square for Rows, representing between-subject variance MSE is the Mean Square Error, representing residual variance MSC is the Mean Square for Columns, representing between-rater variance k is the number of raters n is the num…

## Sheet: ICC Calculation Explanation
	Binarization of Evaluation Criteria for ICC Calculation
	The evaluation criteria were binarized into two categories: 'Acceptable' and 'Unacceptable' (or 'Satisfactory' and 'Unsatisfactory'). Scores of 1 and 2 across all three aspects (appropriateness, helpfulness, and inconsistency) were combined and considered as 'Acceptable' (or 'Satisfactory'), which was assigned a value of 1. Scores of 3 and 4 were combined and considered as 'Unacceptable' (or 'Uns…
	Steps for Calculating the Intraclass Correlation Coefficient (ICC)
	1. Calculate the mean of the scores for each case. 2. Calculate the mean score given by each reviewer. 3. Calculate the grand mean (mean of all the scores). 4. Calculate the mean square between reviewers (MSC) and the mean square within reviewers (MSE). 5. Calculate the ICC using the formula: ICC(2,1) = (MSR - MSE) / [MSR + (k - 1) * MSE + (k/n) * (MSC - MSE)], Where: ICC(2,1) represents a two-wa…
