# Supplementary material for: Can ChatGPT help patients understand radiopharmaceutical extravasations?
Source: Front Nucl Med. 2024 Nov 6;4:1469487. doi: 10.3389/fnume.2024.1469487 (PMC11576157; doi:10.3389/fnume.2024.1469487)
Supplement: Supplementary file 3 [file Table3.xlsx]

## Sheet: Ratings by Individual Evaluator
	Questions (General)				Appropriateness				Helpfulness				Inconsistency Between Responses		Validity of References
	ChatGPT Responses 1-3				Response 1	Response 2	Response 3	Median	Response 1	Response 2	Response 3	Median	Responses 1 vs 2 vs 3		Response 1	Response 2	Response 3
	What are radiopharmaceutical extravasations?			Evaluator 1	1	1	1		1	1	1		1		N/A	N/A	N/A
				Evaluator 2	2	1	2		2	1	2		2		1	1	1	1
				Evaluator 3	2	2	1		2	2	1		3		N/A	N/A	N/A
	Majority				2	1	1	1	2	1	1	1	2
	How frequently do extravasations occur during radiopharmaceutical administrations?			Evaluator 1	2	1	3		1	1	3		3		N/A	N/A	N/A
				Evaluator 2	2	2	2		3	1	1		3		1	1	1	1
				Evaluator 3	1	1	2		3	1	3		2		N/A	N/A	N/A
	Majority				2	1	2	2	3	1	3	3	3
	How should clinicians address a suspected radiopharmaceutical extravasation?			Evaluator 1	1	1	1		1	1	1		2		N/A	N/A	N/A
				Evaluator 2	1	1	1		1	1	1		2		1	1	1	1
				Evaluator 3	1	1	2		1	1	2		1		N/A	N/A	N/A
	Majority				1	1	1	1	1	1	1	1	2
	How important is it to mitigate a radiopharmaceutical extravasation quickly?			Evaluator 1	1	2	1		1	1	1		2		N/A	N/A	N/A
				Evaluator 2	1	1	1		1	1	1		2		1	1	1	1
				Evaluator 3	3	2	3		3	2	3		3		N/A	N/A	N/A
	Majority				1	2	1	1	1	1	1	1	2
	Who should receive a report of a radiopharmaceutical extravasation?			Evaluator 1	1	1	1		1	1	1		1		N/A	N/A	N/A
				Evaluator 2	1	1	1		1	2	1		3		N/A	N/A	N/A	N/A
				Evaluator 3	1	2	1		1	2	1		2		N/A	N/A	N/A
	Majority				1	1	1	1	1	2	1	1	2
	Can radiopharmaceutical extravasations be prevented or minimized?			Evaluator 1	2	2	2		1	1	1		1		N/A	N/A	N/A
				Evaluator 2	1	1	1		1	1	1		2		1	1	1	1
				Evaluator 3	1	2	1		1	2	1		2		N/A	N/A	N/A
	Majority				1	2	1	1	1	1	1	1	2
	Should a patient be concerned about a diagnostic radiopharmaceutical extravastion?			Evaluator 1	1	1	1		1	1	1		1		N/A	N/A	N/A
				Evaluator 2	2	2	1		2	2	1		2		1	1	1	1
				Evaluator 3	1	3	2		1	3	2		3		N/A	N/A	N/A
	Majority				1	2	1	1	1	2	1	1	2
	How does a radiopharmaceutical extravasation affect a patient?			Evaluator 1	1	1	1		1	1	1		1		N/A	N/A	N/A
				Evaluator 2	1	1	1		1	2	1		2		1	1	1	1
				Evaluator 3	1	2	2		1	2	1		1		N/A	N/A	N/A
	Majority				1	1	1	1	1	2	1	1	1
	Are radiopharmaceutical extravasations harmful?			Evaluator 1	2	3	2		2	3	2		2		N/A	N/A	N/A
				Evaluator 2	1	1	1		1	2	2		2		1	1	1	1
				Evaluator 3	2	2	2		2	3	3		3		N/A	N/A	N/A
	Majority				2	2	2	2	2	3	2	2	2
	Are there any long-term effects of radiopharmaceutical exstravasations?			Evaluator 1	2	1	1		1	1	1		1		N/A	N/A	N/A
				Evaluator 2	1	1	1		1	1	1		2		1	1	1	1
				Evaluator 3	1	2	2		1	2	2		2		N/A	N/A	N/A
	Majority				1	1	1	1	1	1	1	1	2
	Are there any systemic effects of radiopharmaceutical extravasations?			Evaluator 1	1	1	1		1	1	1		1		N/A	N/A	N/A
				Evaluator 2	1	2	1		1	2	2		2		1	1	1	1
				Evaluator 3	3	3	3		3	3	3		2		N/A	N/A	N/A
	Majority				1	2	1	1	1	2	2	2	2
	Should a patient be told when they have been extravasated with a radiopharmaceutical?			Evaluator 1	1	1	1		1	1	1		1		N/A	N/A	N/A
				Evaluator 2	1	1	1		1	1	1		2		N/A	N/A	N/A	N/A
				Evaluator 3	1	1	1		1	1	1		1		N/A	N/A	N/A
	Majority				1	1	1	1	1	1	1	1	1
	Can a radiopharmaceutical extravasation affect a patient's diagnostic image?			Evaluator 1	1	1	2		1	1	2		2		N/A	N/A	N/A
				Evaluator 2	2	1	1		1	1	1		3		1	1	1	1
				Evaluator 3	2	1	3		2	1	3		3		N/A	N/A	N/A
	Majority				2	1	2	2	1	1	2	1	3
	How does an extravasation affect a patient's therapeutical radiopharmaceutical procedure?			Evaluator 1	1	1	1		1	1	1		2		N/A	N/A	N/A
				Evaluator 2	2	1	1		1	1	1		2		N/A	N/A	N/A	N/A
				Evaluator 3	1	1	2		1	1	2		1		N/A	N/A	N/A
	Majority				1	1	1	1	1	1	1	1	2
	Could a radioppharmaceutical extravasation alter the qualitative and quantitative results of a nuclear medicine procedure in a way that causes the patient to receive inappropriate or less than optimal care?			Evaluator 1	2	2	2		1	2	2		2		N/A	N/A	N/A
				Evaluator 2	2	1	1		2	1	1		2		N/A	N/A	N/A	N/A
				Evaluator 3	2	2	2		2	2	2		2		N/A	N/A	N/A
	Majority				2	2	2	2	2	2	2	2	2
